# Supplementary material for: The Developmental Origins of Joint Attention: Infants' Early Joint Attention Bids
Source: Infancy. 2025 Mar 26;30(2):e70012. doi: 10.1111/infa.70012 (PMC11947298; doi:10.1111/infa.70012)
Supplement: Supplementary file 2 — Supporting Information S2 [file INFA-30-0-s005.csv]

participant	age_months	age_days	int_sight	int_sight_lb	int_sound	moving_toy	moving_toy_lb	freeplay	freeplay_lb
1	6	184	0	0	1	0	0	0	0
1	7	220	0	0	0	0	0	0	0
1	8	246	1	1	1	1	1	0	0
1	9	274	0	0	1	1	1	1	1
1	10	309	0	0	0	0	0	0	0
2	6	192	1	1	1	0	0	0	0
2	7	215	0	0	0	0	0	0	0
2	8	247	0	0	0	0	0	1	1
2	9	282	0	0	0	1	1	1	1
2	10	306	0	0	1	0	0	1	0
3	6	189	0	0	NA	0	0	0	0
3	7	212	1	1	1	1	1	0	0
3	8	248	1	1	0	1	1	0	0
3	9	273	1	1	0	1	1	0	0
3	10	305	1	1	1	0	0	0	0
4	6	184	0	0	NA	0	0	0	0
4	7	212	0	0	1	1	1	0	0
4	8	245	0	0	0	1	1	0	0
4	9	273	1	1	1	0	0	1	0
4	10	308	0	0	1	0	0	0	0
5	6	174	0	0	0	0	0	0	0
5	7	213	0	0	0	0	0	0	0
5	8	248	1	1	0	0	0	0	0
5	9	276	0	0	0	1	1	0	0
5	10	304	1	0	0	0	0	0	0
6	6	182	1	1	0	0	0	0	0
6	7	215	0	0	1	0	0	0	0
6	8	243	0	0	0	1	1	0	0
6	9	273	0	0	0	0	0	1	1
6	10	303	1	1	0	1	1	1	0
7	6	187	0	0	0	1	1	0	0
7	7	216	0	0	0	0	0	0	0
7	8	245	0	0	1	1	1	1	1
7	9	274	1	1	1	1	1	1	1
7	10	301	0	0	0	0	0	1	1
8	6	186	0	0	1	0	0	0	0
8	7	214	1	0	0	0	0	0	0
8	8	244	0	0	1	0	0	0	0
8	9	277	1	0	1	0	0	0	0
8	10	300	NA	NA	0	1	1	0	0
9	6	182	0	0	0	1	0	0	0
9	7	215	1	1	0	0	0	0	0
9	8	244	1	1	0	1	1	0	0
9	9	275	0	0	0	0	0	0	0
9	10	305	1	1	0	0	0	0	0
10	6	189	0	0	0	0	0	1	1
10	7	213	0	0	0	0	0	0	0
10	8	243	1	1	1	0	0	1	0
10	9	277	0	0	0	0	0	0	0
10	10	307	1	1	1	1	1	1	0
11	6	185	1	1	1	0	0	0	0
11	7	213	1	1	0	1	1	0	0
11	8	248	1	1	1	1	1	1	0
11	9	273	0	0	0	0	0	1	1
11	10	318	1	1	0	1	1	1	1
12	6	186	0	0	1	0	0	1	0
12	7	216	0	0	0	0	0	0	0
12	8	243	0	0	0	0	0	0	0
12	9	274	0	0	0	0	0	0	0
12	10	309	1	1	0	1	1	0	0
13	6	181	0	0	0	0	0	0	0
13	7	216	0	0	0	1	1	0	0
13	8	244	0	0	0	0	0	0	0
13	9	273	1	1	0	0	0	0	0
13	10	307	0	0	0	0	0	0	0
14	6	185	1	1	0	1	1	0	0
14	7	221	0	0	0	1	0	1	1
14	8	242	0	0	1	0	0	0	0
14	9	277	1	0	0	0	0	0	0
14	10	305	1	1	0	1	0	1	1
15	6	184	0	0	0	0	0	0	0
15	7	212	0	0	0	1	1	0	0
15	8	239	1	1	0	1	1	0	0
15	9	271	1	0	0	1	0	1	1
15	10	302	0	0	0	1	1	1	1
16	6	184	0	0	0	0	0	0	0
16	7	212	0	0	0	1	1	0	0
16	8	246	1	1	0	0	0	0	0
16	9	280	1	1	0	0	0	0	0
16	10	315	1	1	0	0	0	0	0
17	6	187	0	0	0	0	0	0	0
17	7	217	0	0	0	0	0	0	0
17	8	248	0	0	0	0	0	0	0
17	9	276	0	0	1	0	0	1	1
17	10	313	1	0	1	0	0	0	0
18	6	186	0	0	0	0	0	0	0
18	7	212	0	0	0	0	0	0	0
18	8	242	0	0	0	1	1	1	1
18	9	278	0	0	0	0	0	1	1
18	10	307	1	1	0	0	0	1	0
19	6	184	0	0	0	0	0	0	0
19	7	212	0	0	1	1	1	0	0
19	8	248	0	0	0	0	0	0	0
19	9	275	1	1	0	1	1	0	0
19	10	304	0	0	0	0	0	0	0
20	6	188	0	0	0	0	0	0	0
20	7	214	0	0	0	0	0	0	0
20	8	247	0	0	0	0	0	0	0
20	9	274	0	0	1	1	1	1	1
20	10	311	1	1	0	0	0	1	0
21	6	184	0	0	0	0	0	0	0
21	7	217	0	0	0	0	0	0	0
21	8	244	1	1	0	0	0	0	0
21	9	266	0	0	0	0	0	0	0
21	10	304	1	1	1	1	1	0	0
22	6	182	1	1	1	1	1	0	0
22	7	209	0	0	0	1	1	0	0
22	8	243	0	0	0	1	1	0	0
22	9	286	1	1	1	0	0	0	0
22	10	309	1	0	0	1	1	0	0
23	6	154	0	0	0	0	0	0	0
23	7	190	0	0	0	0	0	0	0
23	8	229	0	0	0	1	1	0	0
23	9	246	0	0	0	0	0	0	0
23	10	274	NA	NA	NA	NA	NA	NA	NA
24	6	187	0	0	0	0	0	0	0
24	7	222	0	0	0	1	1	1	1
24	8	250	1	1	0	0	0	0	0
24	9	274	0	0	0	0	0	0	0
24	10	306	1	1	1	0	0	0	0
25	6	186	0	0	0	0	0	0	0
25	7	222	0	0	0	0	0	0	0
25	8	247	0	0	0	0	0	1	0
25	9	281	1	1	0	1	1	1	1
25	10	309	1	1	0	0	0	1	0
