# Supplementary material for: The Developmental Origins of Joint Attention: Infants' Early Joint Attention Bids
Source: Infancy. 2025 Mar 26;30(2):e70012. doi: 10.1111/infa.70012 (PMC11947298; doi:10.1111/infa.70012)
Supplement: Supplementary file 3 — Supporting Information S3 [file INFA-30-0-s002.csv]

participant	age	type	ja_bid	look_back	to_code	look_back_reliability
1	6	int_sight	1	0
1	7	int_sight	1	0
1	8	int_sight	2	1
1	9	int_sight	1	0
1	10	int_sight	1	0
2	6	int_sight	2	1
2	7	int_sight	1	0
2	8	int_sight	1	0
2	9	int_sight	1	0
2	10	int_sight	1	0
3	6	int_sight	1	0
3	7	int_sight	2	1
3	8	int_sight	2	1
3	9	int_sight	2	1
3	10	int_sight	2	1
4	6	int_sight	1	0
4	7	int_sight	0	0
4	8	int_sight	1	0
4	9	int_sight	2	1
4	10	int_sight	1	0
5	6	int_sight	1	0
5	7	int_sight	1	0
5	8	int_sight	2	1
5	9	int_sight	1	0
5	10	int_sight	2	0	Code	0
6	6	int_sight	2	1
6	7	int_sight	1	0
6	8	int_sight	1	0
6	9	int_sight	1	0
6	10	int_sight	2	1
7	6	int_sight	1	0
7	7	int_sight	1	0
7	8	int_sight	0	0
7	9	int_sight	2	1
7	10	int_sight	1	0
8	6	int_sight	0	0
8	7	int_sight	2	0
8	8	int_sight	1	0
8	9	int_sight	2	0
8	10	int_sight	NA	NA
9	6	int_sight	1	0
9	7	int_sight	2	1
9	8	int_sight	2	1
9	9	int_sight	1	0
9	10	int_sight	2	1
10	6	int_sight	1	0
10	7	int_sight	1	0
10	8	int_sight	2	1	Code	1
10	9	int_sight	0	0
10	10	int_sight	2	1	Code	1
11	6	int_sight	2	1
11	7	int_sight	2	1
11	8	int_sight	2	1
11	9	int_sight	1	0
11	10	int_sight	2	1	Code	1
12	6	int_sight	0	0
12	7	int_sight	1	0
12	8	int_sight	1	0
12	9	int_sight	1	0
12	10	int_sight	2	1
13	6	int_sight	1	0
13	7	int_sight	1	0
13	8	int_sight	1	0
13	9	int_sight	2	1
13	10	int_sight	1	0
14	6	int_sight	2	1
14	7	int_sight	1	0
14	8	int_sight	1	0
14	9	int_sight	2	0
14	10	int_sight	2	1	Code	1
15	6	int_sight	1	0
15	7	int_sight	0	0
15	8	int_sight	2	1
15	9	int_sight	2	0
15	10	int_sight	1	0
16	6	int_sight	0	0
16	7	int_sight	0	0
16	8	int_sight	2	1	Code	1
16	9	int_sight	2	1	Code	1
16	10	int_sight	2	1
17	6	int_sight	1	0
17	7	int_sight	1	0
17	8	int_sight	1	0
17	9	int_sight	1	0
17	10	int_sight	2	0
18	6	int_sight	1	0
18	7	int_sight	1	0
18	8	int_sight	1	0
18	9	int_sight	1	0
18	10	int_sight	2	1	Code	1
19	6	int_sight	1	0
19	7	int_sight	1	0
19	8	int_sight	1	0
19	9	int_sight	2	1
19	10	int_sight	0	0
20	6	int_sight	0	0
20	7	int_sight	0	0
20	8	int_sight	1	0
20	9	int_sight	1	0
20	10	int_sight	2	1
21	6	int_sight	1	0
21	7	int_sight	1	0
21	8	int_sight	2	1	Code	1
21	9	int_sight	1	0
21	10	int_sight	2	1
22	6	int_sight	2	1
22	7	int_sight	1	0
22	8	int_sight	1	0
22	9	int_sight	2	1
22	10	int_sight	2	0
23	6	int_sight	1	0
23	7	int_sight	0	0
23	8	int_sight	1	0
23	9	int_sight	1	0
23	10	int_sight	na	NA
24	6	int_sight	1	0
24	7	int_sight	1	0
24	8	int_sight	2	1
24	9	int_sight	1	0
24	10	int_sight	2	1
25	6	int_sight	1	0
25	7	int_sight	1	0
25	8	int_sight	1	0
25	9	int_sight	2	1	Code	1
25	10	int_sight	2	1
1	6	moving_toy	0	0
1	7	moving_toy	1	0
1	8	moving_toy	2	1
1	9	moving_toy	2	1
1	10	moving_toy	1	0
2	6	moving_toy	1	0
2	7	moving_toy	1	0
2	8	moving_toy	1	0
2	9	moving_toy	2	1
2	10	moving_toy	1	0
3	6	moving_toy	1	0
3	7	moving_toy	2	1	Code	1
3	8	moving_toy	2	1
3	9	moving_toy	2	1
3	10	moving_toy	1	0
4	6	moving_toy	1	0
4	7	moving_toy	2	1	Code	1
4	8	moving_toy	2	1
4	9	moving_toy	1	0
4	10	moving_toy	1	0
5	6	moving_toy	1	0
5	7	moving_toy	0	0
5	8	moving_toy	0	0
5	9	moving_toy	2	1
5	10	moving_toy	1	0
6	6	moving_toy	0	0
6	7	moving_toy	0	0
6	8	moving_toy	2	1	Code	1
6	9	moving_toy	0	0
6	10	moving_toy	2	1	Code	1
7	6	moving_toy	2	1
7	7	moving_toy	1	0
7	8	moving_toy	2	1	Code	1
7	9	moving_toy	2	1
7	10	moving_toy	1	0
8	6	moving_toy	0	0
8	7	moving_toy	0	0
8	8	moving_toy	0	0
8	9	moving_toy	1	0
8	10	moving_toy	2	1	Code	1
9	6	moving_toy	2	0
9	7	moving_toy	0	0
9	8	moving_toy	2	1	Code	1
9	9	moving_toy	1	0
9	10	moving_toy	1	0
10	6	moving_toy	1	0
10	7	moving_toy	1	0
10	8	moving_toy	1	0
10	9	moving_toy	1	0
10	10	moving_toy	2	1	Code	1
11	6	moving_toy	1	0
11	7	moving_toy	2	1
11	8	moving_toy	2	1
11	9	moving_toy	1	0
11	10	moving_toy	2	1
12	6	moving_toy	0	0
12	7	moving_toy	1	0
12	8	moving_toy	1	0
12	9	moving_toy	1	0
12	10	moving_toy	2	1
13	6	moving_toy	0	0
13	7	moving_toy	2	1
13	8	moving_toy	1	0
13	9	moving_toy	1	0
13	10	moving_toy	0	0
14	6	moving_toy	2	1
14	7	moving_toy	2	0
14	8	moving_toy	1	0
14	9	moving_toy	1	0
14	10	moving_toy	2	0
15	6	moving_toy	1	0
15	7	moving_toy	2	1
15	8	moving_toy	2	1
15	9	moving_toy	2	0
15	10	moving_toy	2	1	Code	1
16	6	moving_toy	1	0
16	7	moving_toy	2	1
16	8	moving_toy	1	0
16	9	moving_toy	1	0
16	10	moving_toy	0	0
17	6	moving_toy	0	0
17	7	moving_toy	0	0
17	8	moving_toy	0	0
17	9	moving_toy	1	0
17	10	moving_toy	1	0
18	6	moving_toy	0	0
18	7	moving_toy	1	0
18	8	moving_toy	2	1
18	9	moving_toy	1	0
18	10	moving_toy	1	0
19	6	moving_toy	0	0
19	7	moving_toy	2	1
19	8	moving_toy	1	0
19	9	moving_toy	2	1
19	10	moving_toy	1	0
20	6	moving_toy	0	0
20	7	moving_toy	1	0
20	8	moving_toy	1	0
20	9	moving_toy	2	1
20	10	moving_toy	1	0
21	6	moving_toy	1	0
21	7	moving_toy	1	0
21	8	moving_toy	1	0
21	9	moving_toy	1	0
21	10	moving_toy	2	1
22	6	moving_toy	2	1
22	7	moving_toy	2	1
22	8	moving_toy	2	1
22	9	moving_toy	1	0
22	10	moving_toy	2	1
23	6	moving_toy	0	0
23	7	moving_toy	1	0
23	8	moving_toy	2	1
23	9	moving_toy	0	0
23	10	moving_toy	NA	NA
24	6	moving_toy	1	0
24	7	moving_toy	2	1
24	8	moving_toy	1	0
24	9	moving_toy	1	0
24	10	moving_toy	0	0
25	6	moving_toy	1	0
25	7	moving_toy	1	0
25	8	moving_toy	0	0
25	9	moving_toy	2	1
25	10	moving_toy	1	0
1	6	freeplay	1	0
1	7	freeplay	1	0
1	8	freeplay	0	0
1	9	freeplay	2	1
1	10	freeplay	1	0
2	6	freeplay	1	0
2	7	freeplay	1	0
2	8	freeplay	2	1
2	9	freeplay	2	1
2	10	freeplay	2	0	Code	0
3	6	freeplay	1	0
3	7	freeplay	0	0
3	8	freeplay	0	0
3	9	freeplay	1	0
3	10	freeplay	1	0
4	6	freeplay	0	0
4	7	freeplay	0	0
4	8	freeplay	1	0
4	9	freeplay	2	0
4	10	freeplay	0	0
5	6	freeplay	1	0
5	7	freeplay	1	0
5	8	freeplay	1	0
5	9	freeplay	1	0
5	10	freeplay	0	0
6	6	freeplay	0	0
6	7	freeplay	1	0
6	8	freeplay	1	0
6	9	freeplay	2	1
6	10	freeplay	2	0
7	6	freeplay	1	0
7	7	freeplay	0	0
7	8	freeplay	2	1
7	9	freeplay	2	1	Code	0
7	10	freeplay	2	1
8	6	freeplay	1	0
8	7	freeplay	1	0
8	8	freeplay	0	0
8	9	freeplay	1	0
8	10	freeplay	0	0
9	6	freeplay	0	0
9	7	freeplay	0	0
9	8	freeplay	0	0
9	9	freeplay	1	0
9	10	freeplay	0	0
10	6	freeplay	2	1
10	7	freeplay	1	0
10	8	freeplay	2	0
10	9	freeplay	0	0
10	10	freeplay	2	0
11	6	freeplay	1	0
11	7	freeplay	1	0
11	8	freeplay	2	0	Code	0
11	9	freeplay	2	1
11	10	freeplay	2	1
12	6	freeplay	2	0
12	7	freeplay	1	0
12	8	freeplay	1	0
12	9	freeplay	1	0
12	10	freeplay	1	0
13	6	freeplay	1	0
13	7	freeplay	0	0
13	8	freeplay	1	0
13	9	freeplay	1	0
13	10	freeplay	1	0
14	6	freeplay	0	0
14	7	freeplay	2	1
14	8	freeplay	0	0
14	9	freeplay	0	0
14	10	freeplay	2	1	Code	1
15	6	freeplay	0	0
15	7	freeplay	1	0
15	8	freeplay	1	0
15	9	freeplay	2	1
15	10	freeplay	2	1
16	6	freeplay	0	0
16	7	freeplay	1	0
16	8	freeplay	1	0
16	9	freeplay	0	0
16	10	freeplay	1	0
17	6	freeplay	0	0
17	7	freeplay	1	0
17	8	freeplay	1	0
17	9	freeplay	2	1
17	10	freeplay	1	0
18	6	freeplay	1	0
18	7	freeplay	1	0
18	8	freeplay	2	1
18	9	freeplay	2	1
18	10	freeplay	2	0
19	6	freeplay	0	0
19	7	freeplay	0	0
19	8	freeplay	1	0
19	9	freeplay	1	0
19	10	freeplay	1	0
20	6	freeplay	1	0
20	7	freeplay	1	0
20	8	freeplay	1	0
20	9	freeplay	2	1	Code	1
20	10	freeplay	2	0	Code	0
21	6	freeplay	0	0
21	7	freeplay	1	0
21	8	freeplay	1	0
21	9	freeplay	1	0
21	10	freeplay	1	0
22	6	freeplay	1	0
22	7	freeplay	0	0
22	8	freeplay	1	0
22	9	freeplay	1	0
22	10	freeplay	1	0
23	6	freeplay	0	0
23	7	freeplay	1	0
23	8	freeplay	1	0
23	9	freeplay	1	0
23	10	freeplay	NA	NA
24	6	freeplay	1	0
24	7	freeplay	2	1	Code	1
24	8	freeplay	1	0
24	9	freeplay	0	0
24	10	freeplay	0	0
25	6	freeplay	0	0
25	7	freeplay	1	0
25	8	freeplay	2	0
25	9	freeplay	2	1
25	10	freeplay	2	0
1	6	int_sound	2	NA
1	7	int_sound	0	NA
1	8	int_sound	2	NA
1	9	int_sound	2	NA
1	10	int_sound	1	NA
2	6	int_sound	2	NA
2	7	int_sound	1	NA
2	8	int_sound	1	NA
2	9	int_sound	1	NA
2	10	int_sound	2	NA
3	6	int_sound	NA	NA
3	7	int_sound	2	NA
3	8	int_sound	1	NA
3	9	int_sound	1	NA
3	10	int_sound	2	NA
4	6	int_sound	NA	NA
4	7	int_sound	2	NA
4	8	int_sound	1	NA
4	9	int_sound	2	NA
4	10	int_sound	2	NA
5	6	int_sound	0	NA
5	7	int_sound	1	NA
5	8	int_sound	1	NA
5	9	int_sound	1	NA
5	10	int_sound	1	NA
6	6	int_sound	1	NA
6	7	int_sound	2	NA
6	8	int_sound	1	NA
6	9	int_sound	1	NA
6	10	int_sound	1	NA
7	6	int_sound	1	NA
7	7	int_sound	1	NA
7	8	int_sound	2	NA
7	9	int_sound	2	NA
7	10	int_sound	1	NA
8	6	int_sound	2	NA
8	7	int_sound	1	NA
8	8	int_sound	2	NA
8	9	int_sound	2	NA
8	10	int_sound	1	NA
9	6	int_sound	1	NA
9	7	int_sound	1	NA
9	8	int_sound	1	NA
9	9	int_sound	1	NA
9	10	int_sound	1	NA
10	6	int_sound	1	NA
10	7	int_sound	1	NA
10	8	int_sound	2	NA
10	9	int_sound	1	NA
10	10	int_sound	2	NA
11	6	int_sound	2	NA
11	7	int_sound	1	NA
11	8	int_sound	2	NA
11	9	int_sound	1	NA
11	10	int_sound	1	NA
12	6	int_sound	2	NA
12	7	int_sound	1	NA
12	8	int_sound	1	NA
12	9	int_sound	1	NA
12	10	int_sound	1	NA
13	6	int_sound	1	NA
13	7	int_sound	1	NA
13	8	int_sound	1	NA
13	9	int_sound	1	NA
13	10	int_sound	1	NA
14	6	int_sound	0	NA
14	7	int_sound	1	NA
14	8	int_sound	2	NA
14	9	int_sound	1	NA
14	10	int_sound	1	NA
15	6	int_sound	1	NA
15	7	int_sound	1	NA
15	8	int_sound	1	NA
15	9	int_sound	1	NA
15	10	int_sound	1	NA
16	6	int_sound	1	NA
16	7	int_sound	1	NA
16	8	int_sound	1	NA
16	9	int_sound	1	NA
16	10	int_sound	1	NA
17	6	int_sound	1	NA
17	7	int_sound	1	NA
17	8	int_sound	1	NA
17	9	int_sound	2	NA
17	10	int_sound	2	NA
18	6	int_sound	1	NA
18	7	int_sound	1	NA
18	8	int_sound	1	NA
18	9	int_sound	1	NA
18	10	int_sound	1	NA
19	6	int_sound	1	NA
19	7	int_sound	2	NA
19	8	int_sound	1	NA
19	9	int_sound	1	NA
19	10	int_sound	1	NA
20	6	int_sound	1	NA
20	7	int_sound	1	NA
20	8	int_sound	1	NA
20	9	int_sound	2	NA
20	10	int_sound	1	NA
21	6	int_sound	1	NA
21	7	int_sound	1	NA
21	8	int_sound	1	NA
21	9	int_sound	1	NA
21	10	int_sound	2	NA
22	6	int_sound	2	NA
22	7	int_sound	1	NA
22	8	int_sound	1	NA
22	9	int_sound	2	NA
22	10	int_sound	1	NA
23	6	int_sound	1	NA
23	7	int_sound	1	NA
23	8	int_sound	1	NA
23	9	int_sound	1	NA
23	10	int_sound	NA	NA
24	6	int_sound	1	NA
24	7	int_sound	1	NA
24	8	int_sound	1	NA
24	9	int_sound	1	NA
24	10	int_sound	2	NA
25	6	int_sound	1	NA
25	7	int_sound	1	NA
25	8	int_sound	1	NA
25	9	int_sound	1	NA
25	10	int_sound	1	NA
