# Supplementary material for: The Developmental Origins of Joint Attention: Infants' Early Joint Attention Bids
Source: Infancy. 2025 Mar 26;30(2):e70012. doi: 10.1111/infa.70012 (PMC11947298; doi:10.1111/infa.70012)
Supplement: Supplementary file 4 — Supporting Information S4 [file INFA-30-0-s001.csv]

participant	age	ja_bid	bid_count	bid_1	bid_2	bid_3
1	6	1	0
1	7	1	0
1	8	0	0
1	9	2	2	10	320
1	10	1	0
2	6	1	0
2	7	1	0
2	8	2	1	12
2	9	2	3	73	252	300
2	10	2	1	333
3	6	1	0
3	7	0	0
3	8	0	0
3	9	1	0
3	10	1	0
4	6	0	0
4	7	0	0
4	8	1	0
4	9	2	2	70	120
4	10	0	0
5	6	1	0
5	7	1	0
5	8	1	0
5	9	1	0
5	10	0	0
6	6	0	0
6	7	1	0
6	8	1	0
6	9	2	2	35	350
6	10	2	1	330
7	6	1	0
7	7	0	0
7	8	2	1	130
7	9	2	1	204
7	10	2	1	75
8	6	1	0
8	7	1	0
8	8	0	0
8	9	1	0
8	10	0	0
9	6	0	0
9	7	0	0
9	8	0	0
9	9	1	0
9	10	0	0
10	6	2	1	28
10	7	1	0
10	8	2	1	108
10	9	0	0
10	10	2	1	335
11	6	1	0
11	7	1	0
11	8	2	1	127
11	9	2	1	255
11	10	2	1	4
12	6	2	1	73
12	7	1	0
12	8	1	0
12	9	1	0
12	10	1	0
13	6	1	0
13	7	0	0
13	8	1	0
13	9	1	0
13	10	1	0
14	6	0	0
14	7	2	1	112
14	8	0	0
14	9	0	0
14	10	2	1	140
15	6	0	0
15	7	1	0
15	8	1	0
15	9	2	1	76
15	10	2	2	350	365
16	6	0	0
16	7	1	0
16	8	1	0
16	9	0	0
16	10	1	0
17	6	0	0
17	7	1	0
17	8	1	0
17	9	2	1	268
17	10	1	0
18	6	1	0
18	7	1	0
18	8	2	1	305
18	9	2	1	83
18	10	2	1	55
19	6	0	0
19	7	0	0
19	8	1	0
19	9	1	0
19	10	1	0
20	6	1	0
20	7	1	0
20	8	1	0
20	9	2	1	159
20	10	2	1	253
21	6	0	0
21	7	1	0
21	8	1	0
21	9	1	0
21	10	1	0
22	6	1	0
22	7	0	0
22	8	1	0
22	9	1	0
22	10	1	0
23	6	0	0
23	7	1	0
23	8	1	0
23	9	1	0
23	10	NA	NA	NA	NA
24	6	1	0
24	7	2	2	29	130
24	8	1	0
24	9	0	0
24	10	0	0
25	6	0	0
25	7	1	0
25	8	2	1	155
25	9	2	1	385
25	10	2	2	90	130
