# Supplementary material for: The Developmental Origins of Joint Attention: Infants' Early Joint Attention Bids
Source: Infancy. 2025 Mar 26;30(2):e70012. doi: 10.1111/infa.70012 (PMC11947298; doi:10.1111/infa.70012)
Supplement: Supplementary file 5 — Supporting Information S5 [file INFA-30-0-s004.csv]

participant	age	type	coder1	coder2
1	6	int_sound	1	2
1	6	int_sight	1	1
1	6	moving_toy	1	0
1	7	int_sound	0	0
1	7	int_sight	1	1
1	7	moving_toy	0	1
1	8	int_sound	2	2
1	8	int_sight	2	2
1	8	moving_toy	2	2
1	9	int_sound	2	2
1	9	int_sight	1	1
1	9	moving_toy	2	2
1	10	int_sound	2	1
1	10	int_sight	1	1
1	10	moving_toy	2	1
2	6	int_sound	2	2
2	6	int_sight	2	2
2	6	moving_toy	1	1
2	7	int_sound	1	1
2	7	int_sight	1	1
2	7	moving_toy	1	1
2	8	int_sound	1	1
2	8	int_sight	1	1
2	8	moving_toy	1	1
2	9	int_sound	2	1
2	9	int_sight	2	1
2	9	moving_toy	1	2
2	10	int_sound	2	2
2	10	int_sight	1	1
2	10	moving_toy	1	1
3	6	int_sound	na	na
3	6	int_sight	1	1
3	6	moving_toy	1	1
3	7	int_sound	2	2
3	7	int_sight	2	2
3	7	moving_toy	2	2
3	8	int_sound	2	1
3	8	int_sight	2	2
3	8	moving_toy	2	2
3	9	int_sound	2	1
3	9	int_sight	2	2
3	9	moving_toy	2	2
3	10	int_sound	2	2
3	10	int_sight	2	2
3	10	moving_toy	1	1
4	6	int_sound	na	na
4	6	int_sight	1	1
4	6	moving_toy	1	1
4	7	int_sound	2	2
4	7	int_sight	0	0
4	7	moving_toy	1	2
4	8	int_sound	1	1
4	8	int_sight	1	1
4	8	moving_toy	1	2
4	9	int_sound	2	2
4	9	int_sight	2	2
4	9	moving_toy	1	1
4	10	int_sound	2	2
4	10	int_sight	1	1
4	10	moving_toy	1	1
5	6	int_sound	0	0
5	6	int_sight	1	1
5	6	moving_toy	0	1
5	7	int_sound	0	1
5	7	int_sight	1	1
5	7	moving_toy	0	0
5	8	int_sound	1	1
5	8	int_sight	2	2
5	8	moving_toy	0	0
5	9	int_sound	1	1
5	9	int_sight	0	1
5	9	moving_toy	0	2
5	10	int_sound	1	1
5	10	int_sight	1	2
5	10	moving_toy	1	1
6	6	int_sound	1	1
6	6	int_sight	2	2
6	6	moving_toy	0	0
6	7	int_sound	2	2
6	7	int_sight	2	1
6	7	moving_toy	0	0
6	8	int_sound	1	1
6	8	int_sight	2	1
6	8	moving_toy	2	2
6	9	int_sound	1	1
6	9	int_sight	2	1
6	9	moving_toy	0	0
6	10	int_sound	1	1
6	10	int_sight	2	2
6	10	moving_toy	2	2
7	6	int_sound	1	1
7	6	int_sight	0	1
7	6	moving_toy	2	2
7	7	int_sound	1	1
7	7	int_sight	1	1
7	7	moving_toy	1	1
7	8	int_sound	2	2
7	8	int_sight	0	0
7	8	moving_toy	1	2
7	9	int_sound	2	2
7	9	int_sight	2	2
7	9	moving_toy	2	2
7	10	int_sound	1	1
7	10	int_sight	1	1
7	10	moving_toy	1	1
8	6	int_sound	2	2
8	6	int_sight	0	0
8	6	moving_toy	0	0
8	7	int_sound	0	1
8	7	int_sight	2	2
8	7	moving_toy	0	0
8	8	int_sound	2	2
8	8	int_sight	2	1
8	8	moving_toy	0	0
8	9	int_sound	2	2
8	9	int_sight	1	2
8	9	moving_toy	0	1
8	10	int_sound	1	1
8	10	int_sight	na	na
8	10	moving_toy	2	2
9	6	int_sound	1	1
9	6	int_sight	0	1
9	6	moving_toy	1	2
9	7	int_sound	1	1
9	7	int_sight	2	2
9	7	moving_toy	0	0
9	8	int_sound	2	1
9	8	int_sight	2	2
9	8	moving_toy	1	2
9	9	int_sound	2	1
9	9	int_sight	1	1
9	9	moving_toy	2	1
9	10	int_sound	1	1
9	10	int_sight	2	2
9	10	moving_toy	1	1
10	6	int_sound	1	1
10	6	int_sight	2	1
10	6	moving_toy	1	1
10	7	int_sound	2	1
10	7	int_sight	0	1
10	7	moving_toy	1	1
10	8	int_sound	2	2
10	8	int_sight	2	2
10	8	moving_toy	1	1
10	9	int_sound	1	1
10	9	int_sight	0	0
10	9	moving_toy	2	1
10	10	int_sound	2	2
10	10	int_sight	2	2
10	10	moving_toy	2	2
11	6	int_sound	2	2
11	6	int_sight	1	2
11	6	moving_toy	2	1
11	7	int_sound	2	1
11	7	int_sight	1	2
11	7	moving_toy	2	2
11	8	int_sound	2	2
11	8	int_sight	2	2
11	8	moving_toy	2	2
11	9	int_sound	1	1
11	9	int_sight	1	1
11	9	moving_toy	1	1
11	10	int_sound	1	1
11	10	int_sight	2	2
11	10	moving_toy	2	2
12	6	int_sound	2	2
12	6	int_sight	0	0
12	6	moving_toy	0	0
12	7	int_sound	1	1
12	7	int_sight	2	1
12	7	moving_toy	1	1
12	8	int_sound	2	1
12	8	int_sight	0	1
12	8	moving_toy	1	1
12	9	int_sound	1	1
12	9	int_sight	1	1
12	9	moving_toy	1	1
12	10	int_sound	1	1
12	10	int_sight	2	2
12	10	moving_toy	2	2
13	6	int_sound	2	1
13	6	int_sight	1	1
13	6	moving_toy	0	0
13	7	int_sound	2	1
13	7	int_sight	0	1
13	7	moving_toy	2	2
13	8	int_sound	1	1
13	8	int_sight	1	1
13	8	moving_toy	1	1
13	9	int_sound	1	1
13	9	int_sight	1	2
13	9	moving_toy	1	1
13	10	int_sound	1	1
13	10	int_sight	1	1
13	10	moving_toy	0	0
14	6	int_sound	0	0
14	6	int_sight	1	2
14	6	moving_toy	1	2
14	7	int_sound	1	1
14	7	int_sight	0	1
14	7	moving_toy	2	2
14	8	int_sound	2	2
14	8	int_sight	1	1
14	8	moving_toy	1	1
14	9	int_sound	1	1
14	9	int_sight	2	2
14	9	moving_toy	1	1
14	10	int_sound	1	1
14	10	int_sight	1	2
14	10	moving_toy	1	2
15	6	int_sound	1	1
15	6	int_sight	1	1
15	6	moving_toy	1	1
15	7	int_sound	1	1
15	7	int_sight	0	0
15	7	moving_toy	2	2
15	8	int_sound	1	1
15	8	int_sight	2	2
15	8	moving_toy	1	2
15	9	int_sound	1	1
15	9	int_sight	1	2
15	9	moving_toy	1	2
15	10	int_sound	1	1
15	10	int_sight	1	1
15	10	moving_toy	2	2
16	6	int_sound	1	1
16	6	int_sight	0	0
16	6	moving_toy	1	1
16	7	int_sound	1	1
16	7	int_sight	0	0
16	7	moving_toy	1	2
16	8	int_sound	1	1
16	8	int_sight	2	2
16	8	moving_toy	1	1
16	9	int_sound	1	1
16	9	int_sight	1	2
16	9	moving_toy	1	1
16	10	int_sound	2	1
16	10	int_sight	2	2
16	10	moving_toy	0	0
17	6	int_sound	0	1
17	6	int_sight	0	1
17	6	moving_toy	0	0
17	7	int_sound	1	1
17	7	int_sight	0	1
17	7	moving_toy	0	0
17	8	int_sound	0	1
17	8	int_sight	0	1
17	8	moving_toy	0	0
17	9	int_sound	1	2
17	9	int_sight	1	1
17	9	moving_toy	1	1
17	10	int_sound	1	2
17	10	int_sight	1	2
17	10	moving_toy	1	1
18	6	int_sound	1	1
18	6	int_sight	1	1
18	6	moving_toy	0	0
18	7	int_sound	2	1
18	7	int_sight	1	1
18	7	moving_toy	1	1
18	8	int_sound	1	1
18	8	int_sight	0	1
18	8	moving_toy	1	2
18	9	int_sound	1	1
18	9	int_sight	1	1
18	9	moving_toy	2	1
18	10	int_sound	1	1
18	10	int_sight	2	2
18	10	moving_toy	2	1
19	6	int_sound	0	1
19	6	int_sight	0	1
19	6	moving_toy	1	0
19	7	int_sound	1	2
19	7	int_sight	0	1
19	7	moving_toy	2	2
19	8	int_sound	1	1
19	8	int_sight	0	1
19	8	moving_toy	1	1
19	9	int_sound	1	1
19	9	int_sight	1	2
19	9	moving_toy	2	2
19	10	int_sound	1	1
19	10	int_sight	0	0
19	10	moving_toy	1	1
20	6	int_sound	1	1
20	6	int_sight	0	0
20	6	moving_toy	0	0
20	7	int_sound	1	1
20	7	int_sight	0	0
20	7	moving_toy	1	1
20	8	int_sound	1	1
20	8	int_sight	1	1
20	8	moving_toy	1	1
20	9	int_sound	2	2
20	9	int_sight	2	1
20	9	moving_toy	2	2
20	10	int_sound	1	1
20	10	int_sight	2	2
20	10	moving_toy	2	1
21	6	int_sound	1	1
21	6	int_sight	0	1
21	6	moving_toy	1	1
21	7	int_sound	2	1
21	7	int_sight	1	1
21	7	moving_toy	0	1
21	8	int_sound	0	1
21	8	int_sight	2	2
21	8	moving_toy	1	1
21	9	int_sound	2	1
21	9	int_sight	0	1
21	9	moving_toy	1	1
21	10	int_sound	2	2
21	10	int_sight	2	2
21	10	moving_toy	2	2
22	6	int_sound	2	2
22	6	int_sight	2	2
22	6	moving_toy	2	2
22	7	int_sound	1	1
22	7	int_sight	1	1
22	7	moving_toy	2	2
22	8	int_sound	1	1
22	8	int_sight	1	1
22	8	moving_toy	2	2
22	9	int_sound	1	2
22	9	int_sight	2	2
22	9	moving_toy	1	1
22	10	int_sound	1	1
22	10	int_sight	1	2
22	10	moving_toy	1	2
23	6	int_sound	0	1
23	6	int_sight	0	1
23	6	moving_toy	0	0
23	7	int_sound	1	1
23	7	int_sight	0	0
23	7	moving_toy	1	1
23	8	int_sound	1	1
23	8	int_sight	1	1
23	8	moving_toy	2	2
23	9	int_sound	1	1
23	9	int_sight	1	1
23	9	moving_toy	1	0
23	10	int_sound	na	na
23	10	int_sight	na	na
23	10	moving_toy	na	na
24	6	int_sound	1	1
24	6	int_sight	1	1
24	6	moving_toy	1	1
24	7	int_sound	1	1
24	7	int_sight	1	1
24	7	moving_toy	1	2
24	8	int_sound	1	1
24	8	int_sight	2	2
24	8	moving_toy	1	1
24	9	int_sound	1	1
24	9	int_sight	1	1
24	9	moving_toy	1	1
24	10	int_sound	1	2
24	10	int_sight	2	2
24	10	moving_toy	0	0
25	6	int_sound	1	1
25	6	int_sight	1	1
25	6	moving_toy	1	1
25	7	int_sound	1	1
25	7	int_sight	1	1
25	7	moving_toy	1	1
25	8	int_sound	1	1
25	8	int_sight	1	1
25	8	moving_toy	0	0
25	9	int_sound	1	1
25	9	int_sight	2	2
25	9	moving_toy	2	2
25	10	int_sound	2	1
25	10	int_sight	1	2
25	10	moving_toy	2	1
1	6	freeplay	1	1
1	8	freeplay	0	0
1	9	freeplay	2	2
2	7	freeplay	0	1
2	9	freeplay	1	2
3	6	freeplay	1	1
3	8	freeplay	0	0
3	9	freeplay	0	1
4	7	freeplay	2	0
4	8	freeplay	2	1
4	9	freeplay	2	2
6	6	freeplay	0	0
6	7	freeplay	0	1
6	8	freeplay	0	1
6	10	freeplay	1	2
8	7	freeplay	1	1
8	10	freeplay	0	0
9	7	freeplay	0	0
9	8	freeplay	1	0
10	7	freeplay	1	1
10	8	freeplay	2	2
10	9	freeplay	0	0
11	7	freeplay	1	1
13	10	freeplay	1	1
14	10	freeplay	1	2
15	6	freeplay	0	0
16	7	freeplay	0	1
16	8	freeplay	0	1
16	10	freeplay	1	1
17	7	freeplay	1	1
17	9	freeplay	2	2
17	10	freeplay	1	1
18	8	freeplay	1	2
18	9	freeplay	1	2
19	6	freeplay	0	0
19	8	freeplay	1	1
19	9	freeplay	0	1
20	7	freeplay	1	1
20	8	freeplay	2	1
20	9	freeplay	2	2
21	7	freeplay	1	1
22	7	freeplay	0	0
22	9	freeplay	0	1
22	10	freeplay	1	1
24	8	freeplay	1	1
25	6	freeplay	1	0
25	7	freeplay	0	1
25	10	freeplay	2	2
